# Supplementary material for: Case report of a cardiac Harlequin syndrome—electrical storm during venoarterial extracorporeal membrane oxygenation
Source: Eur Heart J Case Rep. 2025 Feb 5;9(2):ytaf059. doi: 10.1093/ehjcr/ytaf059 (PMC11839271; doi:10.1093/ehjcr/ytaf059)
Supplement: ytaf059_Supplementary_Data [file ytaf059_supplementary_data.zip]

Archive with 5 entries (5 files):
- echocardiography day 1.mp4
- echocardiography day 10.mp4
- echocardiography day 26.mp4
- initial CT-scan day 1.mp4
- TEE VA-V cannulation (2).mp4
